# Supplementary material for: Understanding Host–Virus Interactions: Assessment of Innate Immune Responses in Mastomys natalensis Cells after Arenavirus Infection
Source: Viruses. 2022 Sep 8;14(9):1986. doi: 10.3390/v14091986 (PMC9506377; doi:10.3390/v14091986)
Supplement: Supplementary file 1 [file viruses-14-01986-s001.zip]

Archive with 1 entries (1 files):
- ISGs Supplementary tables and figures_final.pdf
